# Supplementary material for: Pyruvate Dehydrogenase Kinase Inhibition by Dichloroacetate in Melanoma Cells Unveils Metabolic Vulnerabilities
Source: Int J Mol Sci. 2022 Mar 29;23(7):3745. doi: 10.3390/ijms23073745 (PMC8999016; doi:10.3390/ijms23073745)
Supplement: Supplementary file 1 [file ijms-23-03745-s001.zip]

Archive with 1 entries (1 files):
- ijms-1599788-supplementary.pdf
